# Supplementary material for: Amniotic extracellular vesicles’ effect on equine endometrial cells challenged with LPS: a proteomic analysis
Source: Extracell Vesicles Circ Nucl Acids. 2026 May 19;7(2):650–74. doi: 10.20517/evcna.2025.172 (PMC13367154; doi:10.20517/evcna.2025.172)
Supplement: Supplementary file 1 [file evcna-7-2-650-SupplementaryMaterials.zip]

Archive with 3 entries (2 files):
- evcna60172-SupplementaryMaterials/Supplementary Table 1.xls
- evcna60172-SupplementaryMaterials/evcna60172-SupplementaryMaterials.pdf
- evcna60172-SupplementaryMaterials/
