# Supplementary material for: Amniotic extracellular vesicles’ effect on equine endometrial cells challenged with LPS: a proteomic analysis
Source: Extracell Vesicles Circ Nucl Acids. 2026 May 19;7(2):650–74. doi: 10.20517/evcna.2025.172 (PMC13367154; doi:10.20517/evcna.2025.172)
Supplement: Supplementary file 1 [file evcna-7-2-650-SupplementaryMaterials.zip › evcna60172-SupplementaryMaterials/Supplementary Table 1.xls]

## Sheet: Supplementary Table 1
Rank	Gene Symbol	Protein Description	Direction	Log2 Fold Change (LPSEV/LPS)	Linear Fold Change	P-value (LPSEV vs LPS)	Log2FC (LPS/EC)	P-value (LPS vs EC)	Log2FC (LPSEV/EC)	P-value (LPSEV vs EC)
1	FBLN2	Fibulin 2	Down-regulated	-24.545	2.44771e+07	1.52e-05	47.204	1	22.659	1
2	IL11	Interleukin 11	Up-regulated	24.435	2.26833e+07	0.00127465	15.122	1	39.557	1
3	SIRT1	Sirtuin 1	Down-regulated	-24.145	1.85573e+07	0.000117635	16.143	0.199194	-8.003	0.447527
4	TRMT10A	tRNA methyltransferase 10 homolog A	Down-regulated	-24.106	1.8051e+07	0.002726	30.174	1	6.068	1
5	SERPINE1	Plasminogen activator inhibitor 1	Up-regulated	23.069	8.79882e+06	0.00183768	16.027	1	39.096	1
6	GET4	Guided entry of tail-anchored proteins factor 4	Up-regulated	22.963	8.17617e+06	0.00229428	-7.784	0.431312	15.179	0.194494
7	KPNB1	Karyopherin subunit beta 1	Up-regulated	13.296	10055.6	0.0464176	-7.261	0.310332	6.035	0.121303
8	MYH14	Myosin heavy chain 14	Up-regulated	11.104	2201.58	0.00850897	-6.747	0.503121	4.358	0.276108
9	GAK	Cyclin G associated kinase	Up-regulated	8.686	411.89	0.010424	-9.136	0.483484	-0.45	0.533672
10	DHCR24	24-dehydrocholesterol reductase	Up-regulated	8.501	362.37	0.00205548	-15.511	0.34183	-7.01	0.414281
11	YIPF3	Protein YIPF3	Up-regulated	8.127	279.59	0.0472032	-24.638	0.168305	-16.51	0.184601
12	MBD2	Methyl-CpG binding domain protein 2	Down-regulated	-8.117	277.58	0.020463	-16.85	0.172955	-24.967	0.154471
13	CAMSAP1	Calmodulin regulated spectrin associated protein 1	Down-regulated	-7.783	220.22	0.0055818	14.402	1	6.619	1
14	FNBP4	Formin binding protein 4	Up-regulated	7.77	218.34	0.012898	7.055	1	14.826	1
15	MED4	Mediator of RNA polymerase II transcription subunit 4	Down-regulated	-7.589	192.59	0.0165522	6.813	0.398322	-0.777	0.227372
16	LOXL2	Lysyl oxidase homolog	Up-regulated	7.488	179.49	0.0336209	14.256	1	21.744	1
17	RABEPK	Rab9 effector protein with kelch motifs	Up-regulated	6.795	111.04	0.0120726	7.39	1	14.185	1
18	NUMA1	Nuclear mitotic apparatus protein 1	Down-regulated	-5.266	38.47	0.0383954	3.346	0.269673	-1.92	0.493441
19	KCTD10	Potassium channel tetramerization domain containing 10	Up-regulated	5.214	37.11	0.0367028	-2.502	0.178332	2.712	0.138508
20	PFKP	ATP-dependent 6-phosphofructokinase	Up-regulated	4.896	29.78	0.0369879	-2.575	0.360455	2.321	0.400936
21	MMS19	MMS19 nucleotide excision repair protein	Down-regulated	-4.705	26.08	0.0499116	4.088	0.0775773	-0.617	0.637572
22	BZW2	eIF5-mimic protein 1	Up-regulated	4.672	25.49	0.041748	-2.163	0.181617	2.509	0.161938
23	KRT10A	Keratin, type I cytoskeletal 10	Up-regulated	4.237	18.85	4.36e-07	-3.743	0.0787181	0.494	0.702131
24	SNX12	Sorting nexin 12	Down-regulated	-3.714	13.12	5.5e-06	2.438	0.170892	-1.277	0.387424
25	BCAR1	BCAR1 scaffold protein, Cas family member	Down-regulated	-3.691	12.92	0.000309385	1.965	0.191299	-1.726	0.230282
26	GNPDA1	Glucosamine-6-phosphate isomerase	Up-regulated	3.674	12.76	0.00037916	-3.78	0.0764586	-0.106	0.93286
27	SNX5	Sorting nexin	Down-regulated	-3.638	12.45	0.000323317	2.461	0.361023	-1.178	0.630854
28	GORASP2	Golgi reassembly stacking protein 2	Up-regulated	3.546	11.68	3.28e-08	2.225	0.418542	5.771	0.119882
29	ATE1	Arginyl-tRNA--protein transferase 1	Down-regulated	-3.481	11.17	0.000185536	1.77	0.521729	-1.711	0.53399
30	FUCA1	Alpha-L-fucosidase	Down-regulated	-3.414	10.66	1.5e-06	-0.375	0.764591	-3.79	0.0741249
31	SNRPA1	Small nuclear ribonucleoprotein polypeptide A'	Down-regulated	-3.283	9.73	1.5e-06	5.801	0.274604	2.518	0.584055
32	WDR1	WD repeat domain 1	Down-regulated	-3.107	8.61	2.23e-05	1.463	0.337276	-1.644	0.294936
33	EEF1D	Elongation factor 1-delta	Down-regulated	-2.35	5.1	0.000637558	0.966	0.2712	-1.385	0.292479
34	VASN	Vasorin	Down-regulated	-1.886	3.7	0.0020092	8.442	0.16669	6.556	0.41299
35	ASCC1	Activating signal cointegrator 1 complex subunit 1	Up-regulated	1.512	2.85	0.0239944	20.587	1	22.1	1
36	NCBP3	Nuclear cap-binding protein subunit 3	Up-regulated	1.483	2.8	0.00985056	13.765	1	15.248	1
37	XAB2	XPA binding protein 2	Up-regulated	1.376	2.6	0.000711631	-17.446	0.318843	-16.07	0.400389
38	CAP1	Adenylyl cyclase-associated protein	Down-regulated	-1.342	2.53	8.57e-06	0.666	0.277296	-0.675	0.272771
39	COL1A1	Collagen type I alpha 1 chain
40	FOSL1	FOS like 1, AP-1 transcription factor subunit	Down-regulated	-1.127	2.18	0.00587096	17.048	0.163229	15.921	0.181008
41	LOC111771128	PH domain-containing protein	Up-regulated	1.083	2.12	0.00304328	1.036	0.475405	2.119	0.216361
42	CARNMT1	Carnosine N-methyltransferase	Down-regulated	-1.057	2.08	0.0127789	1.414	0.0912678	0.357	0.52292
43	GJA1	Gap junction protein	Up-regulated	1.036	2.05	0.00064964	-9.043	0.376687	-8.007	0.423388
44	SMPD1	Sphingomyelin phosphodiesterase 1	Down-regulated	-1.003	2	0.0194516	0.533	0.415527	-0.47	0.461532
